# Supplementary material for: Genome-Wide Association Study Reveals Novel Loci Associated with Body Conformation Traits in Qinchuan Cattle
Source: Animals (Basel). 2023 Nov 23;13(23):3628. doi: 10.3390/ani13233628 (PMC10705519; doi:10.3390/ani13233628)
Supplement: Supplementary file 1 [file animals-13-03628-s001.zip]

Archive with 3 entries (2 files):
- Supplementary file/Table S1 Statistics of WGS data after Quality Control .xlsx
- Supplementary file/Table S2 Significant SNPs associated with body traits.xlsx
- Supplementary file/
