# Supplementary material for: Genome-Wide Association Study Reveals Novel Loci Associated with Body Conformation Traits in Qinchuan Cattle
Source: Animals (Basel). 2023 Nov 23;13(23):3628. doi: 10.3390/ani13233628 (PMC10705519; doi:10.3390/ani13233628)
Supplement: Supplementary file 1 [file animals-13-03628-s001.zip › Supplementary file/Table S1 Statistics of WGS data after Quality Control .xlsx]

## Sheet: Sheet1
Table S1 Statistics of Whole Genome Sequencing data after Quality Control
Sample_Name	Raw base(G)	Raw reads	Clean base(G)	Clean reads	Effective Rate(%)	Q20(%)	Q30(%)	GC(%)
10012	39.98	133279780	39.93	133279780	100	98.51	95.21	43.25
10015	29.05	96844583	28.53	95171323	98.27	97.87	93.85	44.23
10019	33.47	111564080	33.44	111564080	100	98.4	94.83	43.48
10029	31.75	105822246	31.7	105822246	100	98.55	95.31	43.68
10032	31.87	106241125	31.83	106241125	100	98.45	95	43.48
10034	39.95	133166515	39.21	130858702	98.27	97.9	93.92	43.88
10037	38.57	128577196	37.88	126379275	98.29	97.67	93.26	43.8
10038	29.59	98627159	29.06	96957609	98.31	97.83	93.71	44.05
10039	29.15	97178360	28.63	95512990	98.29	97.9	93.94	44.12
10045	30.35	101169869	30.31	101169869	100	98.41	94.9	43.44
1006	32.77	109232509	32.16	107337409	98.27	97.84	93.79	43.75
1111	30.52	101733591	29.98	100047418	98.34	96.57	90.15	44.14
12501	27.22	90747154	26.74	89212001	98.31	97.74	93.47	43.51
20	32.71	109026608	32.12	107156364	98.28	97.85	93.74	44.59
2015	33.34	111140873	33.32	111140873	100	98.4	94.82	43.77
21	42.99	143310887	42.21	140859697	98.29	97.79	93.58	44.35
22	33.62	112082358	33.02	110157096	98.28	97.85	93.77	44.29
227	32.83	109435509	32.81	109435509	100	98.21	94.21	44.1
23	30.94	103141135	30.38	101367345	98.28	97.88	93.79	43.92
24	31.3	104347139	30.74	102570095	98.3	97.63	93.17	43.67
25	36.4	121337317	35.74	119265777	98.29	97.79	93.59	44.28
26	32.84	109457874	32.24	107581673	98.29	97.81	93.68	44.43
27	36.74	122457838	36.08	120376066	98.3	97.65	93.17	44.03
312	27.21	90709111	27.19	90709111	100	98.47	95.02	43.95
313	35.64	118794114	35.6	118794114	100	98.45	95	43.79
418	33	110005798	32.97	110005798	100	98.34	94.62	44.05
425	34.5	114989890	34.46	114989890	100	98.45	94.95	43.92
491	36.92	123072252	36.88	123072252	100	98.46	95.01	43.62
498	35.35	117832441	34.7	115810618	98.28	97.74	93.45	44.11
514	42.3	141001191	41.52	138560032	98.27	97.73	93.42	44.18
516	36.66	122190796	36.6	122190796	100	98.43	94.94	43.42
60101	11.81	39365541	11.57	38610909	98.08	97.57	93.12	43.97
60105	37.82	126054108	37.12	123882177	98.28	97.81	93.67	44.2
60113	37.08	123611264	36.4	121500559	98.29	97.84	93.73	43.77
60201	26.47	88223559	26.45	88223559	100	98.35	94.6	44.52
60206	30.22	100719415	30.19	100719415	100	98.44	94.94	43.57
60207	30.82	102747506	30.26	100967083	98.27	97.77	93.51	43.87
6021	39.02	130074032	38.32	127853044	98.29	97.82	93.63	43.79
60214	34.07	113552074	33.46	111629421	98.31	97.78	93.53	43.91
60216	36.04	120120878	35.38	118047892	98.27	97.73	93.42	44.34
60303	28.62	95400130	28.11	93777250	98.3	97.77	93.55	44.14
60409	30.71	102379823	30.16	100630862	98.29	97.77	93.54	43.9
60530	34.44	114811204	33.82	112835813	98.28	97.71	93.41	45.09
60614	28.11	93686242	28.08	93686242	100	98.33	94.57	43.45
60615	38.19	127297785	37.49	125126749	98.29	97.83	93.7	43.76
60623	36.02	120071182	35.36	118008520	98.28	97.77	93.57	44.06
60627	37.95	126484439	37.27	124321922	98.29	97.74	93.45	44.51
60629	34.32	114412630	33.7	112440863	98.28	97.76	93.49	44.27
60704	36	120016446	35.97	120016446	100	98.37	94.78	44.71
61	43.37	144579329	42.04	140283814	97.03	98.84	96.25	44.27
61011	29.75	99150956	29.72	99150956	100	98.29	94.5	43.91
61113	30.3	100991062	29.73	99247050	98.27	97.86	93.81	44.04
61225	36.82	122728796	36.14	120610942	98.27	97.95	94.04	43.71
627	34.39	114617354	34.31	114617354	100	98.56	95.35	43.6
80008	36.99	123299767	36.94	123299767	100	98.64	95.59	43.43
8040	44.7	148994040	44.65	148994040	100	98.33	94.64	43.46
81210	42.79	142634605	41.99	140153611	98.26	97.88	93.84	43.66
8203	36.61	122020615	35.96	119951464	98.3	97.63	93.13	43.95
83	33.75	112495439	33.72	112495439	100	98.37	94.72	43.65
85	30.89	102958005	30.33	101193792	98.29	97.56	92.94	44.29
92	40.33	134438817	39.6	132154732	98.3	97.67	93.24	43.78
F1087	35.87	119552710	34.78	116020335	97.05	98.74	95.83	44.06
F1124	39.82	132726559	38.65	128912414	97.13	98.84	96.07	44.26
F1154	32.39	107977348	31.45	104889409	97.14	98.93	96.32	44.26
F1158	35.48	118261712	34.42	114816869	97.09	98.87	96.22	44.05
F1177	34.44	114784923	33.41	111439334	97.09	98.82	96.06	43.99
F1216	38.54	128469467	37.38	124695928	97.06	98.82	96.15	44.76
F1221	37.25	124173590	36.16	120610191	97.13	98.81	95.96	44.07
F1250	40.77	135897357	39.55	131914088	97.07	99	96.6	44.26
F1271	35.71	119049980	34.64	115572804	97.08	98.95	96.43	44.07
F1284	35.95	119827484	34.89	116374533	97.12	98.71	95.66	43.99
F1290	37.08	123596904	35.97	119987259	97.08	98.73	95.79	44.21
F1295	44.26	147546676	42.92	143181358	97.04	98.89	96.27	44.35
F1300	29	96652805	28.21	94077568	97.34	98.93	96.31	44.44
F1301	38.44	128120770	37.32	124505754	97.18	98.96	96.46	44.29
F1307	30.44	101471889	29.54	98510879	97.08	98.77	95.82	43.68
F1308	28.61	95352567	27.8	92733547	97.25	98.98	96.45	44.14
F1311	33.41	111378010	32.5	108392837	97.32	98.39	95.06	44.13
F1313	37.39	124627565	36.27	121003033	97.09	98.82	96.11	44.22
F1320	38.53	128416677	37.35	124612134	97.04	98.55	95.29	44.13
F1323	35.36	117868217	34.43	114855613	97.44	99.02	96.61	44.2
Q0003	34.17	113902109	33.56	111983328	98.32	97.46	92.61	43.79
Q0007	36.18	120608777	35.53	118539524	98.28	97.83	93.7	44.22
Q0068	34.7	115677787	34.07	113700060	98.29	97.74	93.46	44.62
Q0076	29.28	97588178	28.74	95901764	98.27	97.85	93.81	44.47
Q0094	27.72	92408132	26.88	89687613	97.06	98.86	96.23	43.96
Q0107	34.01	113367758	33.97	113367758	100	98.48	95.09	43.73
Q0110	31.47	104914390	31.45	104914390	100	98.38	94.73	43.66
Q0144	35.01	116685765	34.98	116685765	100	98.43	94.95	44.22
Q0162	31.08	103611084	30.5	101766272	98.22	97.52	92.92	43.85
Q0175	37.87	126219454	37.18	124058139	98.29	97.76	93.52	43.9
Q0218	30.76	102521768	30.17	100710022	98.23	97.96	94.11	43.86
Q0229	29.87	99556476	29.84	99556476	100	98.36	94.73	44.79
Q0242	38.53	128449982	38.5	128449982	100	98.44	94.99	43.74
Q0326	29.78	99268634	29.21	97591745	98.31	97.79	93.59	43.75
Q0331	33.16	110541766	32.57	108671956	98.31	97.72	93.41	43.86
Q0518	37.73	125752571	37.04	123585312	98.28	97.76	93.5	43.93
Q0608	30.25	100826704	29.71	99117914	98.31	97.64	93.17	44.02
Q0609	4.55	15151272	4.46	14867139	98.12	97.46	92.72	44.4
Q0815	30.55	101843032	30.52	101843032	100	98.5	95.09	43.57
Q0823	39.03	130092900	38.99	130092900	100	98.56	95.36	43.59
Q0828	39.86	132853910	39.11	130537964	98.26	97.85	93.78	43.6
Q0930	32.26	107524673	32.23	107524673	100	98.39	94.79	43.95
Q1116	35.39	117957566	34.76	115939537	98.29	97.82	93.73	43.92
Q1223	30.64	102121344	30.09	100387161	98.3	97.62	93.11	43.83
Q1317	32.55	108506518	32.51	108506518	100	98.37	94.75	44.1
Q6630	33.98	113271737	33.96	113271737	100	98.35	94.52	43.82
Q9121	35.58	118610449	35.54	118610449	100	98.5	95.14	43.81
Z0137	30.6	101985578	30.57	101985578	100	97.96	93.4	43.56
Z0870	35.4	117985411	35.36	117985411	100	98.43	94.92	43.55
Z1190	30.67	102246293	30.65	102246293	100	98.61	95.45	43.82
Z21	36.01	120029622	35.98	120029622	100	98.46	95.04	43.52
Z2501	40.99	136630902	39.75	132589069	97.04	98.72	95.76	43.89
Z2560	34.59	115285861	34.55	115285861	100	98.49	95.06	43.57
Z2589	36.41	121354158	36.38	121354158	100	98.47	95.09	43.23
Z28	35	116673435	34.97	116673435	100	98.48	95.05	43.25
Z2836	32.9	109673057	32.87	109673057	100	98.37	94.72	43.41
Z2844	35.51	118364258	35.48	118364258	100	98.39	94.8	43.45
Z2847	39.45	131487927	38.26	127646733	97.08	98.79	96	43.97
Z2858	32.89	109618681	31.89	106376259	97.04	98.76	95.86	43.82
Z29	25.75	85845664	25.26	84235570	98.12	97.37	92.4	43.19
Z32	33.89	112980053	33.87	112980053	100	98.49	95.05	43.41
Z43	36.58	121938443	36.56	121938443	100	98.43	94.89	43.72
Z46	32.5	108334570	32.48	108334570	100	98.49	95.08	43.71
Z47	37.66	125549836	37.64	125549836	100	98.43	94.93	43.69
Z49	32.5	108341403	32.46	108341403	100	98.41	94.96	43.43
Z59	34.67	115562853	34.63	115562853	100	98.44	94.92	43.62
Mean	34.07	113558506	33.59	112064221	98.7	98.21	94.5	43.93
