# Supplementary material for: Genome-Wide Association Study Reveals Novel Loci Associated with Body Conformation Traits in Qinchuan Cattle
Source: Animals (Basel). 2023 Nov 23;13(23):3628. doi: 10.3390/ani13233628 (PMC10705519; doi:10.3390/ani13233628)
Supplement: Supplementary file 1 [file animals-13-03628-s001.zip › Supplementary file/Table S2 Significant SNPs associated with body traits.xlsx]

## Sheet: Sheet1
Table S2 Information for significant SNPs associated with body traits
Body trait	N	Chr	Position	P-value
BW	1	21	11544772	2.67218e-06
BOH	27	21	11538587	3.14574e-07
		21	11538711	7.49021e-07
		21	11539969	4.34329e-07
		21	11541094	7.49021e-07
		21	11541216	1.61222e-07
		21	11541232	3.86377e-07
		21	11541461	2.33284e-06
		21	11542452	1.68226e-06
		21	11542824	4.71296e-07
		21	11543559	1.32069e-06
		21	11543563	1.58993e-06
		21	11543607	6.40459e-07
		21	11543753	2.02039e-07
		21	11544256	1.78249e-06
		21	11544354	6.99558e-07
		21	11544567	5.93547e-07
		21	11544772	6.07445e-07
		21	11544905	1.16258e-06
		21	11546366	2.28425e-06
		21	11547046	1.48878e-06
		21	11547531	1.48878e-06
		21	11550226	1.06088e-06
		21	11550227	1.06088e-06
		21	11551348	1.72186e-06
		21	11551362	1.72186e-06
		21	11551593	2.74851e-06
		21	11552009	3.35694e-06
BAH	5	1	89759000	5.46961e-07
		17	39350214	2.85715e-06
		18	58415525	4.57135e-07
		20	28347564	8.7196e-07
		22	548533	1.56974e-06
BUH	16	2	112484324	1.33722e-06
		2	112507667	3.04706e-06
		2	112521550	9.07674e-07
		3	74952113	1.4113e-06
		5	56113752	1.59268e-06
		5	56178160	5.32251e-07
		7	60011160	3.36008e-06
		11	101746257	2.3483e-06
		11	101760656	3.30843e-06
		12	44624075	3.66963e-07
		20	67794130	2.37126e-06
		21	1004848	9.62026e-07
		26	42526544	2.70554e-07
		27	5704310	3.14326e-06
		27	13793659	1.36775e-07
		27	13802875	1.36775e-07
CD	82	1	21012151	3.44945e-06
		1	78160816	2.13111e-06
		1	85727047	3.44133e-06
		1	85906687	2.007e-06
		1	86088208	2.73275e-06
		2	15417529	2.39369e-06
		2	33479303	1.68716e-06
		2	43952227	1.62866e-06
		2	43952989	3.20131e-06
		2	44383682	5.16562e-07
		2	60016823	1.21347e-06
		2	70560182	1.39006e-06
		2	76606980	2.44881e-06
		3	105835013	8.71621e-07
		4	2462655	3.04517e-07
		4	2463667	2.45533e-06
		4	2464096	3.7513e-07
		4	2464159	1.14759e-06
		4	3320019	3.05539e-06
		4	37081960	3.09788e-06
		4	39291652	2.47147e-07
		4	100609583	9.03248e-07
		5	6889686	2.11614e-06
		5	6889741	9.28613e-07
		5	17014056	3.02376e-06
		5	54058191	2.60897e-07
		7	53911931	8.23812e-07
		7	107398891	3.9375e-08
		7	107403141	2.93045e-08
		7	107405241	4.21132e-08
		7	109337286	3.27734e-06
		8	2565571	1.5249e-06
		8	38328854	1.49741e-06
		9	3017016	5.82775e-07
		9	86565475	1.48735e-06
		10	18411654	8.59146e-07
		10	71537493	4.76655e-07
		10	78785713	7.21114e-07
		12	42071986	2.71368e-06
		12	42075413	2.87275e-06
		12	42076016	8.33825e-07
		12	76573494	2.74641e-06
		12	76652080	1.8025e-06
		13	81625370	2.55879e-06
		14	47582902	3.00044e-06
		15	5194688	1.697e-06
		15	72310788	6.68116e-07
		16	16905337	1.91797e-06
		16	32365812	1.56181e-06
		16	60977291	1.31947e-06
		17	21867010	7.67768e-07
		17	42726699	1.58507e-06
		19	10644689	1.13702e-06
		20	47388471	8.52187e-07
		20	67321355	3.03788e-06
		21	5012391	3.0652e-06
		22	17648363	1.69521e-06
		24	9554780	3.18371e-07
		24	9555414	5.24183e-07
		24	9556653	8.35744e-07
		24	9556687	1.00889e-06
		24	9556688	9.37856e-07
		24	12952408	2.08064e-06
		24	13218042	3.06979e-06
		24	13218086	2.43671e-06
		24	13218094	1.59944e-06
		24	13218165	3.23603e-06
		24	13218375	2.71327e-06
		24	13219946	3.02827e-06
		24	13220549	1.3922e-06
		24	13221057	3.11583e-06
		24	13221127	2.79197e-06
		24	13223464	3.77377e-07
		24	13223881	2.76072e-06
		24	13225565	1.85238e-06
		24	13225805	2.39272e-06
		24	13227376	3.37626e-06
		24	13228386	2.98915e-06
		24	18170657	1.54446e-06
		28	22724866	2.51239e-06
		28	22727149	2.85176e-06
		28	23385041	1.59483e-06
CW	10	3	14964795	6.37993e-07
		3	14965011	6.37993e-07
		3	14970581	6.37993e-07
		3	14970583	6.37993e-07
		3	14989111	1.18764e-06
		3	14989677	1.18764e-06
		3	14992396	1.18764e-06
		3	14993063	1.18764e-06
		3	14999721	1.18764e-06
		3	15130020	2.70757e-06
HCH	19	5	88619441	2.35193e-06
		7	3157846	2.54364e-06
		8	3416418	1.98006e-06
		8	3416882	1.19401e-06
		8	3416900	1.55552e-06
		8	3419925	2.94318e-06
		8	3419948	3.24975e-06
		8	3419997	1.91922e-06
		8	3420040	1.261e-06
		8	3420063	1.24092e-06
		8	3420532	1.35428e-06
		8	3420611	3.24975e-06
		8	3420717	2.70125e-06
		8	3420826	2.25365e-06
		8	3420905	2.07445e-06
		8	3420913	2.07445e-06
		17	44182508	8.97906e-07
		26	45278468	1.17824e-06
		26	45306818	2.71166e-06
BL	10	8	5154815	2.08402e-06
		10	91332253	3.25344e-06
		10	91332332	3.25344e-06
		10	91332351	3.25344e-06
		10	91333381	3.19481e-06
		10	91333630	1.97521e-06
		10	91333691	1.97521e-06
		18	6872614	2.55286e-06
		18	6872857	2.86873e-06
		18	6873680	2.79028e-06
HW	15	1	30851950	8.94937e-07
		3	40721571	4.18474e-07
		4	3633125	2.54546e-06
		4	16262135	2.37042e-07
		4	33783909	2.74847e-06
		5	14261806	2.1417e-06
		5	88886429	3.34328e-06
		7	16455329	3.23327e-06
		8	71722494	2.80113e-06
		8	95771107	2.88836e-06
		15	80751334	8.8597e-07
		20	23045755	1.16963e-06
		21	11016440	2.12857e-06
		21	26755690	1.15975e-07
		24	38205614	2.99702e-06
RL	9	1	5796899	1.93329e-06
		1	69487632	1.14576e-06
		1	135890231	2.11142e-06
		2	42391278	8.60406e-07
		8	68684301	3.0313e-06
		10	44463483	8.23792e-07
		10	65253315	3.09333e-06
		10	65426302	3.12136e-06
		24	2013729	1.75821e-06
PBW	19	5	88619441	2.35193e-06
		7	3157846	2.54364e-06
		8	3416418	1.98006e-06
		8	3416882	1.19401e-06
		8	3416900	1.55552e-06
		8	3419925	2.94318e-06
		8	3419948	3.24975e-06
		8	3419997	1.91922e-06
		8	3420040	1.261e-06
		8	3420063	1.24092e-06
		8	3420532	1.35428e-06
		8	3420611	3.24975e-06
		8	3420717	2.70125e-06
		8	3420826	2.25365e-06
		8	3420905	2.07445e-06
		8	3420913	2.07445e-06
		17	44182508	8.97906e-07
		26	45278468	1.17824e-06
		26	45306818	2.71166e-06
CG	12	1	104455098	1.84758e-06
		2	72042761	2.83956e-06
		5	38623618	2.37909e-06
		9	14738928	1.62293e-06
		22	13019037	1.60994e-06
		22	13101780	1.85407e-06
		23	24592441	1.03439e-06
		23	32637252	1.79159e-06
		27	42513911	1.8334e-06
		27	42569173	1.81905e-06
		27	43829086	1.18623e-06
		29	4637564	2.72361e-06
AC	18	2	114488907	3.22813e-06
		3	44944534	2.19629e-06
		4	26682973	1.27228e-06
		6	84910023	3.40613e-06
		10	12673560	2.19312e-06
		11	7486196	1.85473e-06
		13	14583978	1.9248e-06
		13	43980556	2.37536e-06
		13	43998009	1.84111e-06
		13	44003973	1.14577e-06
		14	14563055	1.01492e-06
		17	27329706	3.20537e-06
		19	3459657	3.12648e-06
		19	58225210	4.12173e-07
		20	70626588	1.86877e-06
		21	60121766	2.93794e-06
		29	2581567	2.22944e-06
		29	9055398	2.11403e-06
CC	7	4	94662200	1.68451e-06
		6	47284751	3.08918e-06
		8	63031337	2.33318e-06
		10	52221126	3.33265e-06
		10	52241801	3.33265e-06
		10	52316945	3.33265e-06
		13	79629805	2.55651e-06
